# Supplementary material for: Preparation and application of a Brucella multiepitope fusion protein based on bioinformatics and Tandem Mass Tag-based proteomics technology
Source: Front Immunol. 2025 Jan 10;15:1509534. doi: 10.3389/fimmu.2024.1509534 (PMC11757136; doi:10.3389/fimmu.2024.1509534)
Supplement: Supplementary file 2 [file Table1.xlsx]

## Sheet: OD450 of Positive sera
No.	Fusion protein			LPS
1	0.8948	0.933	0.9311	1.365	1.4156	1.4246
2	0.4284	0.3582	0.3948	0.8688	0.8421	0.8633
3	0.4896	0.4932	0.4452	0.832	0.8959	0.8884
4	0.4293	0.4144	0.461	1.1245	1.2037	1.2242
5	0.431	0.3812	0.4141	1.2016	1.1186	1.2072
6	0.5298	0.4602	0.4534	1.5442	1.5087	1.5377
7	0.3791	0.317	0.3145	1.4281	1.4165	1.445
8	0.6171	0.6247	0.6313	1.2012	1.2377	1.2303
9	0.255	0.226	0.2398	0.9704	0.9141	1.0058
10	0.2759	0.2756	0.2945	0.9828	1.1246	1.0988
11	0.4089	0.419	0.423	1.2889	1.3219	1.3294
12	1.2615	1.2013	1.027	0.9296	1.0029	0.9828
13	0.4943	0.4739	0.4466	1.3797	1.4036	1.3001
14	0.5924	0.5255	0.5856	1.3263	1.3677	1.3603
15	0.5185	0.5144	0.5178	1.1775	1.1655	1.2767
16	0.7655	0.7391	0.7619	0.3285	0.4079	0.4149
17	0.5248	0.4092	0.4151	0.787	0.7003	0.6341
18	0.5458	0.4694	0.5168	1.1362	1.1017	1.2059
19	0.4636	0.4185	0.4148	1.0389	1.1082	1.0123
20	0.5543	0.4636	0.4211	1.1082	1.1783	1.0855
21	0.9357	0.6997	0.8493	1.2159	1.3469	1.3262
22	0.534	0.4286	0.486	1.2124	1.3712	1.4392
23	0.7915	0.6316	0.6659	1.0074	1.4299	1.5268
24	0.5208	0.4437	0.4668	1.467	1.4218	1.6056
25	0.6018	0.5941	0.5582	0.8464	0.9025	0.912
26	0.6531	0.5765	0.6461	0.7832	0.8049	0.8127
27	0.2357	0.2122	0.2161	0.915	0.9289	0.9135
28	0.3271	0.3315	0.3333	0.6609	0.666	0.6636
29	0.3993	0.3932	0.3666	0.7277	0.7377	0.7347
30	0.4674	0.4704	0.4437	0.5131	0.5121	0.5129
31	0.2014	0.1866	0.1946	0.6379	0.6639	0.6887
32	0.3512	0.3513	0.3617	0.9956	1.0045	0.9901
33	0.3494	0.3562	0.348	0.8027	0.8191	0.8614
34	0.3212	0.3267	0.332	0.8686	0.8702	0.8759
35	0.3905	0.3906	0.3829	0.7402	0.7387	0.7245
36	0.3396	0.3019	0.3124	0.7374	0.7201	0.7242
37	0.1362	0.1306	0.1222	0.6407	0.71	0.6626
38	0.2	0.2054	0.2006	0.5587	0.5648	0.57
39	0.3529	0.3453	0.3343	0.732	0.7196	0.7356
40	0.3429	0.3398	0.3197	0.7313	0.7278	0.7351
41	0.455	0.4447	0.4911	0.4741	0.472	0.4524
42	0.2043	0.1936	0.2017	0.3179	0.1704	0.3173
43	0.2798	0.2629	0.2489	0.6739	0.6613	0.6227
44	0.2266	0.2404	0.2684	0.6183	0.5772	0.5344
45	0.3532	0.3409	0.3746	0.7039	0.8011	0.7325
46	0.311	0.2698	0.2958	0.7592	0.8288	0.8175
47	0.4973	0.5314	0.4914	0.703	0.6348	0.691
48	0.4924	0.4968	0.5297	0.6017	0.6534	0.5964
49	0.373	0.3487	0.3164	0.4794	0.4877	0.501
50	0.3289	0.3255	0.2557	0.557	0.5076	0.5648
51	0.3796	0.3804	0.3333	0.5381	0.4816	0.558
52	0.5138	0.4801	0.4415	0.5982	0.5573	0.6212
53	0.3629	0.2913	0.3099	0.6244	0.6496	0.5894
54	0.4556	0.4346	0.4771	0.5502	0.5646	0.5012
55	0.2281	0.2186	0.2142	0.7088	0.7787	0.7746
56	0.2227	0.2168	0.2209	0.6183	0.631	0.5709
57	0.6016	0.5612	0.5673	1.5345	1.5526	1.554
58	0.5288	0.5078	0.4886	1.6339	1.6293	1.5784
59	0.3771	0.3541	0.3336	0.8338	0.8564	0.8225
60	0.66	0.5755	0.5772	1.1843	1.2327	1.2115
61	0.1428	0.1346	0.1209	0.3584	0.3519	0.3677
62	0.3638	0.2915	0.2431	0.3757	0.3787	0.4529
63	0.1935	0.1628	0.1534	0.2208	0.2101	0.2131
64	0.2037	0.1838	0.1712	0.1598	0.1517	0.1611
65	0.3719	0.3961	0.3608	0.7104	0.7623	0.7014
66	0.3237	0.3098	0.2812	0.5506	0.5641	0.6053
67	0.3627	0.3145	0.3094	0.9058	1.0134	0.9863
68	0.3438	0.3334	0.2849	0.7498	0.7336	0.8426
69	0.5003	0.4453	0.4184	0.6578	0.644	0.7789
70	0.7071	0.6474	0.5578	0.9497	0.8707	1.0523
71	0.2081	0.1999	0.1674	0.2375	0.2586	0.2562
72	0.2918	0.2937	0.2612	0.856	0.9402	0.9348
73	0.543	0.5058	0.5144	0.785	0.7578	0.7567
74	0.2151	0.1998	0.2074	0.3125	0.3328	0.3154
75	0.3676	0.3546	0.3741	1.0498	0.9597	0.99
76	0.5385	0.4884	0.4534	1.2243	1.1149	1.2163
77	0.4532	0.4446	0.442	0.6979	0.6252	0.549
78	0.2899	0.2807	0.2853	1.0315	1.0121	1.0254
79	0.3307	0.3201	0.3224	0.9319	0.94	0.9801
80	0.2844	0.2768	0.2622	1.0929	1.0824	1.0899
81	0.3948	0.3992	0.3764	1.1282	1.1298	1.1472
82	0.3254	0.3165	0.2997	0.9028	0.9518	1.0145
83	0.4145	0.4084	0.3994	1.0718	1.084	1.0715
84	0.4928	0.4799	0.4889	1.0171	0.9356	0.9794
85	0.4306	0.4355	0.4372	1.6519	1.5229	1.4829
86	0.3701	0.3355	0.3572	0.6038	0.6548	0.6761
87	0.212	0.2035	0.2089	1.6212	1.6103	1.6406
88	0.5479	0.5624	0.5294	1.1997	1.2695	1.3004
89	0.1677	0.1841	0.1798	0.6312	0.6149	0.5999
90	0.3763	0.4029	0.4489	0.9872	0.9017	0.9742
91	0.2278	0.2223	0.2103	0.9873	0.9638	0.9529
92	0.2843	0.2407	0.2541	0.8998	0.8802	0.8675
93	0.2857	0.3102	0.2813	0.5808	0.5417	0.5492
94	0.2603	0.2627	0.2402	0.5905	0.5241	0.5548
95	0.3439	0.341	0.3408	0.8634	0.8654	0.8505
96	0.3441	0.3422	0.3405	0.9525	0.911	0.9544
97	0.2359	0.2436	0.234	0.843	0.8395	0.8191
98	0.1945	0.1909	0.2061	0.4209	0.395	0.431
99	0.226	0.2258	0.229	0.6516	0.5914	0.6129
100	0.2134	0.2142	0.1937	0.2347	0.2339	0.2277

## Sheet: OD450 of Negative sera
No.	Fusion protein			LPS
1	0.472	0.3973	0.3156	0.1148	0.1269	0.1199
2	0.2117	0.1946	0.1946	0.1107	0.1261	0.1201
3	0.2513	0.22	0.2132	0.0968	0.1189	0.1125
4	0.32	0.2878	0.2885	0.134	0.1507	0.1636
5	0.1615	0.1719	0.1395	0.1183	0.1439	0.1296
6	0.1356	0.1315	0.1275	0.0961	0.0937	0.1185
7	0.1286	0.1299	0.1145	0.0905	0.1047	0.0921
8	0.1833	0.1781	0.1695	0.1219	0.1289	0.1178
9	0.2268	0.1989	0.2003	0.0862	0.0863	0.0891
10	0.1618	0.1602	0.1387	0.0877	0.0816	0.0926
11	0.126	0.1278	0.176	0.0963	0.0997	0.0936
12	0.1257	0.1751	0.1602	0.1253	0.1285	0.1179
13	0.3181	0.3122	0.2967	0.1028	0.1056	0.1015
14	0.3141	0.3108	0.2901	0.0966	0.0945	0.1015
15	0.1289	0.122	0.1164	0.1017	0.0927	0.0945
16	0.2763	0.2444	0.2194	0.1414	0.1515	0.1322
17	0.1852	0.1864	0.1537	0.0751	0.0814	0.0823
18	0.1011	0.1033	0.0924	0.0946	0.0942	0.0852
19	0.102	0.0927	0.0908	0.0875	0.0763	0.0837
20	0.2116	0.1984	0.1933	0.1177	0.112	0.1247
21	0.1163	0.1228	0.1069	0.0847	0.0786	0.0795
22	0.1406	0.1319	0.1293	0.0915	0.0868	0.0883
23	0.1243	0.1178	0.1209	0.0863	0.0832	0.0821
24	0.1578	0.1596	0.1624	0.0875	0.0966	0.0824
25	0.1213	0.1252	0.1151	0.0813	0.0778	0.0803
26	0.105	0.1063	0.1031	0.1057	0.0932	0.0989
27	0.1024	0.1047	0.1049	0.0762	0.074	0.0733
28	0.1794	0.1912	0.1903	0.1065	0.1035	0.1084
29	0.1277	0.1207	0.1161	0.08	0.0747	0.0737
30	0.1362	0.1329	0.1344	0.0746	0.0862	0.0774
31	0.1297	0.1232	0.1297	0.0829	0.0758	0.0792
32	0.1262	0.1279	0.1285	0.0984	0.1004	0.0889
33	0.1122	0.1033	0.1074	0.0649	0.0658	0.064
34	0.1352	0.1385	0.159	0.0902	0.0811	0.0943
35	0.104	0.0965	0.1021	0.086	0.0833	0.0857
36	0.1007	0.0982	0.0917	0.0817	0.0814	0.0855
37	0.0743	0.0801	0.0731	0.0574	0.0571	0.0557
38	0.1281	0.1369	0.1361	0.0759	0.076	0.0728
39	0.147	0.1445	0.1391	0.0917	0.0917	0.0888
40	0.1158	0.1338	0.1224	0.0983	0.0919	0.0933
41	0.0939	0.0955	0.0925	0.0728	0.0715	0.0728
42	0.1798	0.1724	0.1731	0.0641	0.0668	0.0655
43	0.1249	0.1195	0.1228	0.0753	0.0737	0.0737
44	0.0999	0.0906	0.0872	0.0764	0.085	0.0757
45	0.1573	0.154	0.1424	0.052	0.0555	0.0567
46	0.2078	0.1879	0.1941	0.1505	0.1503	0.1496
47	0.1133	0.1141	0.1129	0.0634	0.0627	0.0652
48	0.1186	0.1251	0.1202	0.0818	0.0849	0.0838
49	0.2026	0.1928	0.1949	0.0688	0.0683	0.0665
50	0.2433	0.2313	0.2208	0.0664	0.0637	0.0661
51	0.133	0.1152	0.1143	0.0675	0.0678	0.0686
52	0.2155	0.2175	0.2024	0.0786	0.082	0.0775
53	0.2408	0.2434	0.2409	0.0658	0.0685	0.0703
54	0.1329	0.1303	0.1236	0.073	0.0714	0.0732
55	0.3007	0.2821	0.2778	0.0676	0.0643	0.0702
56	0.2685	0.287	0.2798	0.0925	0.0898	0.0977
57	0.1991	0.1876	0.1756	0.0824	0.0781	0.0867
58	0.1584	0.1548	0.1495	0.0731	0.0759	0.0692
59	0.1478	0.1276	0.1231	0.0806	0.0793	0.077
60	0.1704	0.1452	0.1389	0.09	0.0969	0.0844
61	0.2611	0.2528	0.256	0.0802	0.0863	0.0851
62	0.1125	0.1063	0.1045	0.0807	0.0738	0.0743
63	0.1748	0.1503	0.1534	0.0875	0.0792	0.0821
64	0.1806	0.174	0.1667	0.1182	0.1132	0.1041
65	0.097	0.1135	0.0948	0.076	0.0741	0.0781
66	0.1044	0.1026	0.0969	0.0721	0.072	0.0677
67	0.1067	0.1093	0.105	0.0738	0.0715	0.0709
68	0.1111	0.1131	0.1059	0.1	0.1023	0.0916
69	0.1957	0.1975	0.1945	0.0865	0.0893	0.084
70	0.1252	0.1201	0.1169	0.0741	0.0743	0.0705
71	0.1229	0.1089	0.1011	0.0786	0.0757	0.0706
72	0.1256	0.1536	0.1454	0.0942	0.0939	0.0945
73	0.1947	0.1968	0.1923	0.0718	0.0741	0.0813
74	0.1344	0.1343	0.1295	0.0547	0.0531	0.0616
75	0.1083	0.1082	0.114	0.0622	0.0706	0.0671
76	0.1665	0.1706	0.1672	0.1715	0.1922	0.164
77	0.1787	0.1774	0.1807	0.0611	0.0568	0.0608
78	0.1386	0.1393	0.137	0.1529	0.1472	0.1498
79	0.1329	0.1409	0.1389	0.146	0.1534	0.1573
80	0.1846	0.2032	0.1879	0.0871	0.0871	0.0847
81	0.1135	0.105	0.1124	0.0572	0.0557	0.0578
82	0.1021	0.0934	0.089	0.0554	0.057	0.0525
83	0.1134	0.1048	0.0967	0.056	0.0559	0.0673
84	0.1103	0.1141	0.1094	0.0669	0.0717	0.0635
85	0.0982	0.0882	0.0844	0.0558	0.0513	0.053
86	0.0882	0.0987	0.0836	0.0654	0.06	0.0598
87	0.182	0.1671	0.1706	0.0652	0.0626	0.0604
88	0.1111	0.1234	0.1279	0.0835	0.0811	0.0856
89	0.1104	0.1164	0.1172	0.0702	0.0779	0.0792
90	0.0903	0.0955	0.0869	0.0643	0.0644	0.0657
91	0.0844	0.0769	0.0758	0.0577	0.0555	0.0664
92	0.1755	0.1761	0.1922	0.0838	0.0855	0.0823
93	0.1185	0.1213	0.12	0.0439	0.046	0.0546
94	0.0969	0.0973	0.097	0.0555	0.0563	0.0581
95	0.0808	0.0821	0.0798	0.0625	0.0634	0.0536
96	0.1374	0.1544	0.145	0.0742	0.0722	0.061

## Sheet: Cross-Reactivity Assessment
No.	Pathogens	OD450 of fusion protein				OD450 of LPS
1	Pseudomonas putida	0.2822	0.2628	0.2739		0.1401	0.1398	0.1322
2	Aeromonas sobria	0.1628	0.1539	0.1628		0.1618	0.1571	0.1478
3	Staphylococcus haemolyticus	0.1391	0.1226	0.1189		0.1424	0.1358	0.1357
4	Escherichia coli	0.1157	0.1124	0.1087		0.8377	0.8094	0.8499
5	Staphylococcus aureus	0.1108	0.1227	0.1077		0.1945	0.1844	0.1898
6	Klebsiella pneumoniae	0.1809	0.1692	0.1713		0.0846	0.0912	0.083
7	Escherichia coli	0.1047	0.1045	0.1031		0.0979	0.0906	0.0898
8	Staphylococcus saprophyticus	0.1669	0.1757	0.1614		0.1291	0.1272	0.1374
9	Moraxella osloensis	0.1413	0.148	0.1398		0.2641	0.2617	0.2867
10	Staphylococcus hominis	0.1155	0.1121	0.1141		0.3487	0.3521	0.3705
11	Raoultella ornithinolytica	0.1255	0.1248	0.1271		0.3604	0.3526	0.3484
12	Escherichia coli	0.1294	0.1525	0.1308		0.2667	0.2801	0.2686
13	Escherichia coli	0.1475	0.1254	0.1438		0.3353	0.3367	0.3397
14	Candida parapsilosis	0.0839	0.0827	0.0843		0.6437	0.6371	0.648
15	Staphylococcus aureus	0.0702	0.072	0.0731		0.3304	0.3066	0.3273
16	Escherichia coli	0.1278	0.135	0.1283		0.293	0.2842	0.2907
17	Staphylococcus epidermidis	0.1018	0.0944	0.1		0.0984	0.0959	0.0993
18	Klebsiella pneumoniae	0.0937	0.0915	0.0919		0.098	0.0917	0.0958
19	Streptococcus	0.1358	0.1344	0.1379		0.3307	0.3316	0.3227
20	Pseudomonas aeruginosa	0.0947	0.0889	0.0883		0.3122	0.3064	0.3154
21	Streptococcus constellatus	0.102	0.0976	0.0953		0.0992	0.1035	0.0951
22	Pseudomonas aeruginosa	0.101	0.1006	0.1014		0.106	0.0992	0.0999
23	Rothia mucilaginos	0.1466	0.1451	0.135		0.2459	0.2572	0.2386
24	Enterococcus faecium	0.113	0.1254	0.1252		0.1462	0.1457	0.147
25	Staphylococcus hominis	0.1028	0.0962	0.1014		0.1296	0.1263	0.1183
26	Klebsiella pneumoniae	0.332	0.3255	0.3157		0.1798	0.173	0.1878
27	Escherichia coli	0.3027	0.2937	0.2982		0.0893	0.087	0.09
28	Staphylococcus aureus	0.2186	0.2084	0.2075		0.1045	0.102	0.1007
29	Escherichia coli	0.1571	0.1506	0.153		0.4902	0.4757	0.4705
30	Enterococcus faecium	0.2833	0.2772	0.2771		0.1547	0.1516	0.1495
31	Escherichia coli	0.313	0.2751	0.2934		0.2575	0.2454	0.2418
32	Escherichia coli	0.2035	0.2027	0.1975		0.3139	0.3047	0.3096
33	Enterococcus faecium	0.1737	0.1622	0.1621		0.1146	0.1076	0.1186
34	Staphylococcus aureus	0.1948	0.1885	0.1911		0.1192	0.1154	0.1252
35	Staphylococcus aureus	0.1576	0.1423	0.1491		0.1372	0.1362	0.1534
36	Pseudomonas aeruginosa	0.1805	0.1814	0.1875		0.1234	0.1307	0.1844
37	Staphylococcus aureus	0.1555	0.1527	0.1479		0.1553	0.1313	0.1414
38	Streptococcus dysgalactiae	0.2024	0.1995	0.1943		0.1562	0.1487	0.1577
39	Escherichia coli	0.1721	0.1657	0.1692		0.1695	0.1796	0.1714
40	Escherichia coli	0.2411	0.2252	0.2212		0.2047	0.2014	0.2049

## Sheet: Proteins in wild strain
Accession	Protein	Description	Score Sequest HT: Sequest HT	Coverage [%]	# Unique Peptides	# Peptides	# PSMs	# AAs	MW [kDa]	calc. pI	p_value	1_2
Q8G292	1-deoxy-D-xylulose-5-phosphate synthase	1-deoxy-D-xylulose-5-phosphate synthase OS=Brucella suis biovar 1 (strain 1330) OX=204722 GN=dxs PE=3 SV=1	58.32	10	5	5	7	643	69.1	6.58	3.67e-15	0.459
Q16CP0	1-deoxy-D-xylulose-5-phosphate synthase 2	1-deoxy-D-xylulose-5-phosphate synthase 2 OS=Roseobacter denitrificans (strain ATCC 33942 / OCh 114) OX=375451 GN=dxs2 PE=3 SV=1	3.1	1	1	1	1	642	68.1	6.15	1.28e-07	0.438
C0RJA4	2-dehydro-3-deoxyphosphooctonate aldolase	2-dehydro-3-deoxyphosphooctonate aldolase OS=Brucella melitensis biotype 2 (strain ATCC 23457) OX=546272 GN=kdsA PE=3 SV=1	249.67	38	6	6	45	277	29.5	6.55	2.5e-17	0.782
Q8YIJ3	2-isopropylmalate synthase	2-isopropylmalate synthase OS=Brucella melitensis biotype 1 (strain 16M / ATCC 23456 / NCTC 10094) OX=224914 GN=leuA PE=3 SV=2	210.64	18	7	7	64	555	61.6	5.25	1.82e-25	0.6115
Q8P3K4	2-keto-3-deoxy-L-fuconate dehydrogenase	2-keto-3-deoxy-L-fuconate dehydrogenase OS=Xanthomonas campestris pv. campestris (strain ATCC 33913 / DSM 3586 / NCPPB 528 / LMG 568 / P 25) OX=190485 GN=XCC4067 PE=1 SV=1	4.87	3	1	1	3	300	31.4	8.81	6.52e-16	0.501
Q8YJE4	2-oxoglutarate dehydrogenase E1 component	2-oxoglutarate dehydrogenase E1 component OS=Brucella melitensis biotype 1 (strain 16M / ATCC 23456 / NCTC 10094) OX=224914 GN=sucA PE=3 SV=1	335.8	14	14	14	71	1004	112.6	6.71	9.97e-47	0.697
Q1GVN4	30S ribosomal protein S13	30S ribosomal protein S13 OS=Sphingopyxis alaskensis (strain DSM 13593 / LMG 18877 / RB2256) OX=317655 GN=rpsM PE=3 SV=1	17.44	11	1	1	5	122	13.6	10.95	9.03e-05	0.579
A6WWW2	30S ribosomal protein S15	30S ribosomal protein S15 OS=Brucella anthropi (strain ATCC 49188 / DSM 6882 / CCUG 24695 / JCM 21032 / LMG 3331 / NBRC 15819 / NCTC 12168 / Alc 37) OX=439375 GN=rpsO PE=3 SV=1	42.2	19	1	1	4	89	10.2	10.32	5.61e-11	0.705
B0CH23	30S ribosomal protein S17	30S ribosomal protein S17 OS=Brucella suis (strain ATCC 23445 / NCTC 10510) OX=470137 GN=rpsQ PE=3 SV=1	2.51	13	1	1	4	80	9.1	9.94	0.00426119	0.817
A5VPX4	30S ribosomal protein S9	30S ribosomal protein S9 OS=Brucella ovis (strain ATCC 25840 / 63/290 / NCTC 10512) OX=444178 GN=rpsI PE=3 SV=1	63.03	21	1	2	16	158	17.2	10.37	1.69e-12	0.06
Q3SRI2	3-hydroxyacyl-[acyl-carrier-protein] dehydratase FabZ	3-hydroxyacyl-[acyl-carrier-protein] dehydratase FabZ OS=Nitrobacter winogradskyi (strain ATCC 25391 / DSM 10237 / CIP 104748 / NCIMB 11846 / Nb-255) OX=323098 GN=fabZ PE=3 SV=1	4.15	5	1	1	4	151	17	8.19	2.25e-11	0.591
Q8YJC9	3-isopropylmalate dehydratase large subunit	3-isopropylmalate dehydratase large subunit OS=Brucella melitensis biotype 1 (strain 16M / ATCC 23456 / NCTC 10094) OX=224914 GN=leuC PE=3 SV=1	15.83	3	1	1	1	469	50.7	6.16	1.24e-06	0.344
A9MCG4	3-isopropylmalate dehydratase small subunit	3-isopropylmalate dehydratase small subunit OS=Brucella canis (strain ATCC 23365 / NCTC 10854) OX=483179 GN=leuD PE=3 SV=1	22.34	8	1	1	5	201	22.2	5.21	4.15e-10	0.684
C0RIB3	3-oxoacyl-[acyl-carrier-protein] synthase 3	3-oxoacyl-[acyl-carrier-protein] synthase 3 OS=Brucella melitensis biotype 2 (strain ATCC 23457) OX=546272 GN=fabH PE=3 SV=1	65.96	21	4	4	12	323	34.4	6.19	0.00327527	0.743
Q8YB10	3-oxo-tetronate kinase	3-oxo-tetronate kinase OS=Brucella melitensis biotype 1 (strain 16M / ATCC 23456 / NCTC 10094) OX=224914 GN=otnK PE=1 SV=1	20.33	6	2	2	5	436	45.9	5.39	5e-07	0.663
A7GXB4	3-phosphoshikimate 1-carboxyvinyltransferase	3-phosphoshikimate 1-carboxyvinyltransferase OS=Campylobacter curvus (strain 525.92) OX=360105 GN=aroA PE=3 SV=1	0	2	1	1	2	424	45.9	7.05	1.5e-19	0.302
B2S9W9	4-hydroxy-3-methylbut-2-enyl diphosphate reductase	4-hydroxy-3-methylbut-2-enyl diphosphate reductase OS=Brucella abortus (strain S19) OX=430066 GN=ispH PE=3 SV=1	27.83	7	2	2	3	346	37.7	5.77	2.73e-09	0.672
Q2YJN7	4-hydroxy-tetrahydrodipicolinate reductase	4-hydroxy-tetrahydrodipicolinate reductase OS=Brucella abortus (strain 2308) OX=359391 GN=dapB PE=3 SV=1	243.78	41	7	7	37	268	27.6	6.87	4.9e-21	0.798
A5VSI8	50S ribosomal protein L27	50S ribosomal protein L27 OS=Brucella ovis (strain ATCC 25840 / 63/290 / NCTC 10512) OX=444178 GN=rpmA PE=3 SV=1	7.62	30	2	2	2	89	9.4	10.74	0.000116227	0.833
Q8G276	50S ribosomal protein L9	50S ribosomal protein L9 OS=Brucella suis biovar 1 (strain 1330) OX=204722 GN=rplI PE=3 SV=1	112.56	25	4	4	50	189	21	4.86	0.0365811	0.789
B0CLL1	5'-nucleotidase SurE	5'-nucleotidase SurE OS=Brucella suis (strain ATCC 23445 / NCTC 10510) OX=470137 GN=surE PE=3 SV=1	106.03	29	5	5	16	255	27.4	5.77	3.01e-05	0.833
Q8YGH2	6,7-dimethyl-8-ribityllumazine synthase 1	6,7-dimethyl-8-ribityllumazine synthase 1 OS=Brucella melitensis biotype 1 (strain 16M / ATCC 23456 / NCTC 10094) OX=224914 GN=ribH1 PE=1 SV=1	57.88	24	3	3	11	157	16.8	4.59	2.22e-13	0.646
P27868	Acetolactate synthase (Fragment)	Acetolactate synthase (Fragment) OS=Arthrospira platensis OX=118562 GN=ilvY PE=3 SV=1	9.35	2	1	1	2	579	63.4	6.64	7.06e-09	0.743
A9WWT6	Acetyl-coenzyme A synthetase	Acetyl-coenzyme A synthetase OS=Brucella suis (strain ATCC 23445 / NCTC 10510) OX=470137 GN=acsA PE=3 SV=1	179.74	14	8	8	29	651	72.7	6.06	4.14e-61	0.5355
C0RHG7	Acyl carrier protein	Acyl carrier protein OS=Brucella melitensis biotype 2 (strain ATCC 23457) OX=546272 GN=acpP PE=3 SV=1	8.02	15	1	1	2	78	8.3	4.16	0.00137875	0.613
P63450	Acyl carrier protein AcpXL	Acyl carrier protein AcpXL OS=Brucella melitensis biotype 1 (strain 16M / ATCC 23456 / NCTC 10094) OX=224914 GN=acpXL PE=3 SV=1	22.06	25	2	2	5	93	10.4	4.41	3.49e-11	0.6135
P77935	Amidophosphoribosyltransferase	Amidophosphoribosyltransferase OS=Rhizobium etli (strain CFN 42 / ATCC 51251) OX=347834 GN=purF PE=3 SV=2	17.08	4	2	2	7	496	54.1	6.39	1.05e-25	0.4535
P15395	Anthranilate synthase	Anthranilate synthase OS=Rhizobium meliloti (strain 1021) OX=266834 GN=trpE(G) PE=4 SV=1	11.47	2	1	1	1	729	80.5	5.64	0.0178404	0.672
A5VAA0	Argininosuccinate lyase	Argininosuccinate lyase OS=Sphingomonas wittichii (strain RW1 / DSM 6014 / JCM 10273) OX=392499 GN=argH PE=3 SV=1	8.5	4	1	2	7	458	49.4	5.9	7.21e-10	0.59
C0RLC0	Aspartate carbamoyltransferase	Aspartate carbamoyltransferase OS=Brucella melitensis biotype 2 (strain ATCC 23457) OX=546272 GN=pyrB PE=3 SV=1	47.15	13	4	4	19	322	34.8	7.96	6.99e-09	0.825
A9WWS1	ATP synthase epsilon chain	ATP synthase epsilon chain OS=Brucella suis (strain ATCC 23445 / NCTC 10510) OX=470137 GN=atpC PE=3 SV=1	12.61	10	1	1	3	135	14.5	5.05	0.0192912	0.78
B2S5W0	ATP-dependent Clp protease ATP-binding subunit ClpX	ATP-dependent Clp protease ATP-binding subunit ClpX OS=Brucella abortus (strain S19) OX=430066 GN=clpX PE=3 SV=1	23.73	7	3	3	12	424	46.6	5.41	5.69e-24	0.576
Q8G0I4	ATP-dependent Clp protease proteolytic subunit	ATP-dependent Clp protease proteolytic subunit OS=Brucella suis biovar 1 (strain 1330) OX=204722 GN=clpP PE=3 SV=1	56.05	9	1	1	22	209	23.4	5.86	1.92e-05	0.784
A0A0H3G586	Autotransporter adhesin BtaE	Autotransporter adhesin BtaE OS=Brucella suis biovar 1 (strain 1330) OX=204722 GN=btaE PE=1 SV=1	80.8	10	6	6	13	740	75.4	5.52	2.9e-17	0.386
Q8G1Z9	Betaine aldehyde dehydrogenase	Betaine aldehyde dehydrogenase OS=Brucella suis biovar 1 (strain 1330) OX=204722 GN=betB PE=3 SV=1	129.15	10	3	3	30	487	52.1	6.29	4.65e-21	0.69
Q8YD09？	Bifunctional imidazolonepropionase/histidine ammonia-lyase	Bifunctional imidazolonepropionase/histidine ammonia-lyase OS=Brucella melitensis biotype 1 (strain 16M / ATCC 23456 / NCTC 10094) OX=224914 GN=hutIH PE=3 SV=2	208.76	14	2	8	32	925	97.8	5.83	2.87e-16	0.557
Q7CEG6	Chaperone protein ClpB	Chaperone protein ClpB OS=Brucella suis biovar 1 (strain 1330) OX=204722 GN=clpB PE=2 SV=1	724.81	26	19	19	159	874	96.8	5.33	3.91e-71	0.7475
Q05981	Chaperone protein DnaK	Chaperone protein DnaK OS=Brucella ovis (strain ATCC 25840 / 63/290 / NCTC 10512) OX=444178 GN=dnaK PE=2 SV=2	375.3	19	4	9	188	637	68.2	4.98	2.73e-05	0.673
B8DT62	Chaperone protein DnaK	Chaperone protein DnaK OS=Bifidobacterium animalis subsp. lactis (strain AD011) OX=442563 GN=dnaK PE=3 SV=1	4.89	3	1	1	1	621	66.7	4.78	0.000153086	0.76
Q6G554	Chaperone protein DnaK	Chaperone protein DnaK OS=Bartonella henselae (strain ATCC 49882 / DSM 28221 / Houston 1) OX=283166 GN=dnaK PE=3 SV=1	149.27	10	1	5	94	630	68.2	5.06	0.000204425	0.674
Q28VY3	Chaperone protein DnaK OS=Jannaschia sp. (strain CCS1)	Chaperone protein DnaK OS=Jannaschia sp. (strain CCS1) OX=290400 GN=dnaK PE=3 SV=1	14.87	5	1	3	7	639	68.9	4.73	0.000433425	0.725
P34939	Chaperonin GroEL	Chaperonin GroEL OS=Rhizobium leguminosarum bv. viciae OX=387 GN=groEL PE=2 SV=1	157.22	12	1	5	128	546	57.8	5.21	4.94e-08	0.65
A5G1G2	Chaperonin GroEL	Chaperonin GroEL OS=Acidiphilium cryptum (strain JF-5) OX=349163 GN=groEL PE=3 SV=1	25.6	7	1	3	23	549	58.2	5.49	1.64e-06	0.664
C0RHD5	Chorismate synthase	Chorismate synthase OS=Brucella melitensis biotype 2 (strain ATCC 23457) OX=546272 GN=aroC PE=3 SV=1	19.36	4	1	1	4	364	39	7.01	1.56e-05	0.766
A5VTU2	Co-chaperonin GroES	Co-chaperonin GroES OS=Brucella ovis (strain ATCC 25840 / 63/290 / NCTC 10512) OX=444178 GN=groES PE=3 SV=1	23.46	39	3	3	5	98	10.3	6.11	1.54e-15	0.611
A9MCK4	D-amino acid dehydrogenase	D-amino acid dehydrogenase OS=Brucella canis (strain ATCC 23365 / NCTC 10854) OX=483179 GN=dadA PE=3 SV=1	182.94	28	9	9	35	416	45.1	6.92	2.91e-13	0.491
Q2YRG4	Deoxyuridine 5'-triphosphate nucleotidohydrolase	Deoxyuridine 5'-triphosphate nucleotidohydrolase OS=Brucella abortus (strain 2308) OX=359391 GN=dut PE=1 SV=1	108.56	41	5	5	23	157	16.7	7.2	1.3e-19	0.596
P20708	Dihydrolipoyllysine-residue succinyltransferase component of 2-oxoglutarate dehydrogenase complex	Dihydrolipoyllysine-residue succinyltransferase component of 2-oxoglutarate dehydrogenase complex OS=Azotobacter vinelandii OX=354 GN=sucB PE=1 SV=2	3.36	2	1	1	11	399	42	5.54	3.29e-10	0.681
Q2YPG3	Dihydroorotate dehydrogenase (quinone)	Dihydroorotate dehydrogenase (quinone) OS=Brucella abortus (strain 2308) OX=359391 GN=pyrD PE=3 SV=1	18.38	5	1	1	1	364	39.2	8.35	3.33e-08	0.789
P67479	DNA gyrase inhibitor YacG	DNA gyrase inhibitor YacG OS=Brucella melitensis biotype 1 (strain 16M / ATCC 23456 / NCTC 10094) OX=224914 GN=yacG PE=3 SV=1	4.11	16	1	1	2	57	6.4	6.48	4.39e-09	0.697
Q8FW50	DNA polymerase IV	DNA polymerase IV OS=Brucella suis biovar 1 (strain 1330) OX=204722 GN=dinB PE=3 SV=1	14.79	6	2	2	2	445	49.3	9.14	3.78e-09	0.825
B4R8K5	DNA-directed RNA polymerase subunit beta	DNA-directed RNA polymerase subunit beta OS=Phenylobacterium zucineum (strain HLK1) OX=450851 GN=rpoB PE=3 SV=1	2.92	1	1	1	1	1356	151.2	5.25	2.86e-06	0.727
B9JDS1	DNA-directed RNA polymerase subunit beta	DNA-directed RNA polymerase subunit beta OS=Agrobacterium radiobacter (strain K84 / ATCC BAA-868) OX=311403 GN=rpoB PE=3 SV=1	104.27	4	1	5	23	1380	153.5	5.11	0.0231278	0.732
Q6MDM0	DNA-directed RNA polymerase subunit beta'	DNA-directed RNA polymerase subunit beta' OS=Protochlamydia amoebophila (strain UWE25) OX=264201 GN=rpoC PE=3 SV=1	20.51	2	1	3	12	1388	155.2	7.5	1.57e-06	0.719
C0RHZ3	DNA-directed RNA polymerase subunit omega	DNA-directed RNA polymerase subunit omega OS=Brucella melitensis biotype 2 (strain ATCC 23457) OX=546272 GN=rpoZ PE=3 SV=1	34.83	17	2	2	12	133	14.5	4.32	7.02e-12	0.789
B2S7X6	Dual-specificity RNA methyltransferase RlmN	Dual-specificity RNA methyltransferase RlmN OS=Brucella abortus (strain S19) OX=430066 GN=rlmN PE=3 SV=1	18.02	4	1	1	1	411	45.8	6.57	0.000111576	0.776
Q8FWV8	Efflux pump periplasmic linker BepF	Efflux pump periplasmic linker BepF OS=Brucella suis biovar 1 (strain 1330) OX=204722 GN=bepF PE=1 SV=1	48.65	10	4	4	9	411	44	7.94	3.46e-09	0.237
Q9HZP7	Electron transfer flavoprotein subunit alpha	Electron transfer flavoprotein subunit alpha OS=Pseudomonas aeruginosa (strain ATCC 15692 / DSM 22644 / CIP 104116 / JCM 14847 / LMG 12228 / 1C / PRS 101 / PAO1) OX=208964 GN=etfA PE=3 SV=1	5.29	3	1	1	3	309	31.4	5.14	8.65e-05	0.83
Q5FTY1	Elongation factor Tu	Elongation factor Tu OS=Gluconobacter oxydans (strain 621H) OX=290633 GN=tuf PE=3 SV=1	115.9	17	1	4	54	396	43	5.3	1.73e-10	0.724
A7HBL7	Elongation factor Tu	Elongation factor Tu OS=Anaeromyxobacter sp. (strain Fw109-5) OX=404589 GN=tuf1 PE=3 SV=1	35.71	11	1	2	4	396	43.4	5.74	9.19e-07	0.647
Q2G8Y2	Elongation factor Tu	Elongation factor Tu OS=Novosphingobium aromaticivorans (strain ATCC 700278 / DSM 12444 / CCUG 56034 / CIP 105152 / NBRC 16084 / F199) OX=279238 GN=tuf PE=3 SV=1	113.94	11	1	3	84	396	43	5.19	0.000233609	0.777
Q2YIQ4	Erythritol catabolism regulatory protein EryD	Erythritol catabolism regulatory protein EryD OS=Brucella abortus (strain 2308) OX=359391 GN=eryD PE=2 SV=1	8.98	7	2	2	3	316	33.6	5.64	0.00284585	0.3655
Q8YB50	Fumarate hydratase class II	Fumarate hydratase class II OS=Brucella melitensis biotype 1 (strain 16M / ATCC 23456 / NCTC 10094) OX=224914 GN=fumC PE=3 SV=2	101.59	13	4	4	23	463	49.6	6.14	8.99e-25	0.597
Q52812	General L-amino acid-binding periplasmic protein AapJ	General L-amino acid-binding periplasmic protein AapJ OS=Rhizobium leguminosarum bv. viciae (strain 3841) OX=216596 GN=aapJ PE=1 SV=1	6.84	3	1	1	1	341	36.7	5.3	1.77e-13	0.071
Q8FV09	Glucokinase	Glucokinase OS=Brucella suis biovar 1 (strain 1330) OX=204722 GN=glk PE=3 SV=1	127.56	17	1	5	34	343	37	5.55	1.37e-18	0.145
Q39FF4	Glucose-6-phosphate isomerase	Glucose-6-phosphate isomerase OS=Burkholderia lata (strain ATCC 17760 / DSM 23089 / LMG 22485 / NCIMB 9086 / R18194 / 383) OX=482957 GN=pgi PE=3 SV=2	3.18	4	1	1	1	540	59.3	6.49	5.76e-06	0.685
B0CGZ3	Glutamate racemase	Glutamate racemase OS=Brucella suis (strain ATCC 23445 / NCTC 10510) OX=470137 GN=murI PE=3 SV=1	37.26	16	3	3	6	277	30.7	7.37	4.06e-10	0.676
Q92Z29	Glycerol-3-phosphate acyltransferase	Copper-containing nitrite reductase OS=Rhizobium meliloti (strain 1021) OX=266834 GN=nirK PE=3 SV=1	12.89	3	1	1	3	376	40.2	6.13	5.49e-09	0.641
A9WYS0	Glycerol-3-phosphate acyltransferase	Glycerol-3-phosphate acyltransferase OS=Brucella suis (strain ATCC 23445 / NCTC 10510) OX=470137 GN=plsY PE=3 SV=1	14.81	7	1	1	1	201	20.5	10.62	5.87e-09	0.827
A9WVU3	Histidine ammonia-lyase	Histidine ammonia-lyase OS=Brucella suis (strain ATCC 23445 / NCTC 10510) OX=470137 GN=hutH PE=3 SV=1	179.84	22	1	7	29	511	53.2	6.42	3.68e-07	0.692
Q8FXF9	HTH-type quorum sensing-dependent transcriptional regulator VjbR	HTH-type quorum sensing-dependent transcriptional regulator VjbR OS=Brucella suis biovar 1 (strain 1330) OX=204722 GN=vjbR PE=3 SV=1	83.93	28	5	5	27	259	28.6	6.77	8.12e-07	0.487
Q8G020	Hydrogenobyrinate a,c-diamide synthase	Hydrogenobyrinate a,c-diamide synthase OS=Brucella suis biovar 1 (strain 1330) OX=204722 GN=cobB PE=3 SV=1	146.61	29	10	10	46	436	46.9	7.05	4.83e-16	0.8125
A6WXE0	Hydroxyacylglutathione hydrolase	Hydroxyacylglutathione hydrolase OS=Brucella anthropi (strain ATCC 49188 / DSM 6882 / CCUG 24695 / JCM 21032 / LMG 3331 / NBRC 15819 / NCTC 12168 / Alc 37) OX=439375 GN=gloB PE=3 SV=1	31.96	10	2	2	5	260	28.6	6.18	5.5e-15	0.7455
B0CGT9	Indole-3-glycerol phosphate synthase	Indole-3-glycerol phosphate synthase OS=Brucella suis (strain ATCC 23445 / NCTC 10510) OX=470137 GN=trpC PE=3 SV=1	96.66	19	4	4	22	268	29.2	5.62	0.00412473	0.811
O68965	Inositol 2-dehydrogenase	Inositol 2-dehydrogenase OS=Rhizobium meliloti (strain 1021) OX=266834 GN=idhA PE=1 SV=2	5.66	3	1	1	1	330	35.1	5.6	5.42e-07	0.787
Q92M71	Inositol-1-monophosphatase	Inositol-1-monophosphatase OS=Rhizobium meliloti (strain 1021) OX=266834 GN=suhB PE=3 SV=1	4.77	3	1	1	1	266	28.7	7.2	2.64e-11	0.699
Q2YP18	Integration host factor subunit beta	Integration host factor subunit beta OS=Brucella abortus (strain 2308) OX=359391 GN=ihfB PE=3 SV=1	8.14	11	1	1	18	94	10.6	9.98	2.61e-12	0.662
Q2YPK5	Invasion protein B homolog BAB1_0368	Invasion protein B homolog BAB1_0368 OS=Brucella abortus (strain 2308) OX=359391 GN=BAB1_0368 PE=3 SV=1	12.77	16	3	3	17	173	18	8.73	7.88e-17	0.766
Q8YGH4	K(+)-insensitive pyrophosphate-energized proton pump	K(+)-insensitive pyrophosphate-energized proton pump OS=Brucella melitensis biotype 1 (strain 16M / ATCC 23456 / NCTC 10094) OX=224914 GN=hppA PE=3 SV=2	28.82	5	4	4	12	718	73.3	5.62	1.82e-14	0.7435
Q8FYS9	Leu/Ile/Val-binding protein homolog 2	Leu/Ile/Val-binding protein homolog 2 OS=Brucella suis biovar 1 (strain 1330) OX=204722 GN=BR1782 PE=3 SV=1	61	9	2	2	9	371	39.5	5.3	2.65e-19	0.462
Q8YDV4	Leu/Ile/Val-binding protein homolog 4	Leu/Ile/Val-binding protein homolog 4 OS=Brucella melitensis biotype 1 (strain 16M / ATCC 23456 / NCTC 10094) OX=224914 GN=BMEII0070 PE=3 SV=2	52.15	11	3	3	15	416	44.3	6.34	0.0149447	0.714
Q8FUM7	Leu/Ile/Val-binding protein homolog 5	Leu/Ile/Val-binding protein homolog 5 OS=Brucella suis biovar 1 (strain 1330) OX=204722 GN=BRA1193 PE=3 SV=1	207.83	15	4	4	62	406	44.2	5.9	3.15e-23	0.7095
Q8YC99	Leu/Ile/Val-binding protein homolog 6	Leu/Ile/Val-binding protein homolog 6 OS=Brucella melitensis biotype 1 (strain 16M / ATCC 23456 / NCTC 10094) OX=224914 GN=BMEII0633 PE=3 SV=2	91.17	16	5	5	12	390	41.6	5.96	4.61e-19	0.54
Q57AX1	Malate dehydrogenase	Malate dehydrogenase OS=Brucella abortus biovar 1 (strain 9-941) OX=262698 GN=mdh PE=3 SV=1	86.08	17	3	3	46	320	33.7	5.43	1.31e-20	0.7345
P52559	N5-carboxyaminoimidazole ribonucleotide synthase	N5-carboxyaminoimidazole ribonucleotide synthase OS=Brucella melitensis biotype 1 (strain 16M / ATCC 23456 / NCTC 10094) OX=224914 GN=purK PE=3 SV=2	67.21	16	4	4	15	362	38.7	5.59	7e-11	0.581
Q2YNE1	N-acetyl-gamma-glutamyl-phosphate reductase	N-acetyl-gamma-glutamyl-phosphate reductase OS=Brucella abortus (strain 2308) OX=359391 GN=argC PE=3 SV=1	112.3	24	7	7	15	310	33.8	6.33	3.54e-29	0.779
P29913	NADH-quinone oxidoreductase chain 1	NADH-quinone oxidoreductase chain 1 OS=Paracoccus denitrificans OX=266 GN=nqo1 PE=1 SV=1	13.56	3	1	1	3	431	47.2	6.54	2.44e-09	0.751
O68852	NADH-quinone oxidoreductase subunit A 1	NADH-quinone oxidoreductase subunit A 1 OS=Rhizobium meliloti (strain 1021) OX=266834 GN=nuoA1 PE=3 SV=1	7.05	12	1	1	1	121	13.8	4.72	0.0241621	0.795
Q8G1B5	NADH-quinone oxidoreductase subunit C	NADH-quinone oxidoreductase subunit C OS=Brucella suis biovar 1 (strain 1330) OX=204722 GN=nuoC PE=3 SV=1	144.72	40	7	7	40	202	23.3	4.74	4.31e-25	0.679
A8F0M0	NADH-quinone oxidoreductase subunit F	NADH-quinone oxidoreductase subunit F OS=Rickettsia massiliae (strain Mtu5) OX=416276 GN=nuoF PE=3 SV=1	2.52	2	1	1	2	421	46.2	7.84	3.47e-09	0.774
Q8G1A9	NADH-quinone oxidoreductase subunit I	NADH-quinone oxidoreductase subunit I OS=Brucella suis biovar 1 (strain 1330) OX=204722 GN=nuoI PE=3 SV=1	12.68	17	2	2	4	163	18.5	7.58	0.000265261	0.781
P23883	NADP/NAD-dependent aldehyde dehydrogenase PuuC	NADP/NAD-dependent aldehyde dehydrogenase PuuC OS=Escherichia coli (strain K12) OX=83333 GN=puuC PE=1 SV=2	11.13	2	1	1	13	495	53.4	6.06	1.37e-08	0.684
B2S630	NADPH-dependent 7-cyano-7-deazaguanine reductase	NADPH-dependent 7-cyano-7-deazaguanine reductase OS=Brucella abortus (strain S19) OX=430066 GN=queF PE=3 SV=1	8.73	12	1	1	1	155	17.4	5.8	0.000123144	0.59
Q8G0Y6	Outer membrane efflux protein Bep	Outer membrane efflux protein BepC OS=Brucella suis biovar 1 (strain 1330) OX=204722 GN=bepC PE=1 SV=1	56.59	9	3	3	9	456	48.5	9.14	2.09e-18	0.724
Q51676	Oxygen-independent coproporphyrinogen III oxidase	Oxygen-independent coproporphyrinogen III oxidase OS=Paracoccus denitrificans (strain Pd 1222) OX=318586 GN=hemN PE=3 SV=1	5.44	2	1	1	2	451	49.8	6.38	8.27e-05	0.803
P63920	Peptide deformylase-like	Peptide deformylase-like OS=Brucella suis biovar 1 (strain 1330) OX=204722 GN=def PE=3 SV=1	19.84	13	2	2	4	164	18.8	7.03	4.71e-11	0.8125
P65447	Peptide methionine sulfoxide reductase MsrB	Peptide methionine sulfoxide reductase MsrB OS=Brucella melitensis biotype 1 (strain 16M / ATCC 23456 / NCTC 10094) OX=224914 GN=msrB PE=3 SV=1	12.94	10	1	1	3	146	16.3	5.35	2.28e-06	0.749
A6X1X9	Phosphate acyltransferase	Phosphate acyltransferase OS=Brucella anthropi (strain ATCC 49188 / DSM 6882 / CCUG 24695 / JCM 21032 / LMG 3331 / NBRC 15819 / NCTC 12168 / Alc 37) OX=439375 GN=plsX PE=3 SV=1	10.84	4	1	1	2	352	37.4	7.17	1.42e-05	0.811
Q52989	Phosphate-specific transport system accessory protein PhoU homolog	Phosphate-specific transport system accessory protein PhoU homolog OS=Rhizobium meliloti (strain 1021) OX=266834 GN=phoU PE=3 SV=2	4.35	5	1	1	3	237	26.2	5.3	1.64e-07	0.734
Q029J4	Probable cytosol aminopeptidase	Probable cytosol aminopeptidase OS=Solibacter usitatus (strain Ellin6076) OX=234267 GN=pepA PE=3 SV=1	10.86	3	1	1	1	480	50.8	6.18	0.0423195	0.832
Q8FWR0	Probable phosphoketolase	Probable phosphoketolase OS=Brucella suis biovar 1 (strain 1330) OX=204722 GN=xfp PE=3 SV=1	209.85	15	10	10	42	789	89.2	6.23	2.82e-58	0.608
A6WZX3	Probable potassium transport system protein kup	Probable potassium transport system protein kup OS=Brucella anthropi (strain ATCC 49188 / DSM 6882 / CCUG 24695 / JCM 21032 / LMG 3331 / NBRC 15819 / NCTC 12168 / Alc 37) OX=439375 GN=kup PE=3 SV=1	6.85	2	1	1	1	651	70.6	9.17	0.000156676	0.801
P55653	Probable succinate-semialdehyde dehydrogenase [NADP(+)]	Probable succinate-semialdehyde dehydrogenase [NADP(+)] OS=Sinorhizobium fredii (strain NBRC 101917 / NGR234) OX=394 GN=gabD PE=3 SV=1	6.75	2	1	1	4	491	53.2	6.64	3.89e-07	0.519
Q1CZW4	Probable transaldolase	Probable transaldolase OS=Myxococcus xanthus (strain DK1622) OX=246197 GN=tal PE=3 SV=1	9.81	5	1	1	15	223	24.1	6.54	1.54e-15	0.05
A5I1C9	Probable transaldolase	Probable transaldolase OS=Clostridium botulinum (strain Hall / ATCC 3502 / NCTC 13319 / Type A) OX=441771 GN=tal PE=3 SV=1	5.37	4	1	1	5	217	23.8	5.49	3.14e-10	0.502
Q98NQ6	Protein RecA	Protein RecA OS=Mesorhizobium japonicum (strain LMG 29417 / CECT 9101 / MAFF 303099) OX=266835 GN=recA PE=3 SV=1	43.95	13	3	3	8	365	39	5.26	2.99e-09	0.8155
P0A4R0	Protein-methionine-sulfoxide reductase catalytic subunit MsrP	Protein-methionine-sulfoxide reductase catalytic subunit MsrP OS=Brucella melitensis biotype 1 (strain 16M / ATCC 23456 / NCTC 10094) OX=224914 GN=msrP PE=3 SV=1	37.11	10	2	2	11	319	35.4	8.44	2.45e-10	0.7645
Q2YK66	Putative ABC transporter peptide-binding protein BAB2_0812	Putative ABC transporter peptide-binding protein BAB2_0812 OS=Brucella abortus (strain 2308) OX=359391 GN=BAB2_0812 PE=3 SV=1	28.47	2	1	1	12	527	57.3	6.46	0.000479385	0.606
Q8YI11	Putative fluoride ion transporter CrcB 2	Putative fluoride ion transporter CrcB 2 OS=Brucella melitensis biotype 1 (strain 16M / ATCC 23456 / NCTC 10094) OX=224914 GN=crcB2 PE=3 SV=1	66.56	19	4	4	27	270	28.3	7.12	3.4e-12	0.395
Q8YDG6	Putative peptide-binding periplasmic protein	Putative peptide-binding periplasmic protein BMEII0210 OS=Brucella melitensis biotype 1 (strain 16M / ATCC 23456 / NCTC 10094) OX=224914 GN=BMEII0210 PE=3 SV=2	8.63	2	1	1	2	514	57.2	5.5	1.64e-13	0.164
B0CIJ4	Putative pterin-4-alpha-carbinolamine dehydratase	Putative pterin-4-alpha-carbinolamine dehydratase OS=Brucella suis (strain ATCC 23445 / NCTC 10510) OX=470137 GN=BSUIS_A0085 PE=3 SV=1	19.53	11	1	1	4	97	11	6.8	4.52e-27	0.356
A6WX71	Putative pyruvate, phosphate dikinase regulatory protein	Putative pyruvate, phosphate dikinase regulatory protein OS=Brucella anthropi (strain ATCC 49188 / DSM 6882 / CCUG 24695 / JCM 21032 / LMG 3331 / NBRC 15819 / NCTC 12168 / Alc 37) OX=439375 GN=Oant_0853 PE=3 SV=1	29.75	12	3	3	8	276	30.3	6.65	9.02e-17	0.808
Q2YMD1	Pyridoxine/pyridoxamine 5'-phosphate oxidase	Pyridoxine/pyridoxamine 5'-phosphate oxidase OS=Brucella abortus (strain 2308) OX=359391 GN=pdxH PE=3 SV=1	15.89	19	2	2	2	208	23.9	8.09	0.00830178	0.805
Q2YIF7	Response regulator receiver protein CpdR	Response regulator receiver protein CpdR OS=Brucella abortus (strain 2308) OX=359391 GN=cpdR PE=1 SV=1	7.39	9	1	1	1	120	13.6	5.05	0.00857209	0.82
Q2YN92	Riboflavin synthase	Riboflavin synthase OS=Brucella abortus (strain 2308) OX=359391 GN=ribE PE=1 SV=1	49.13	16	3	3	24	202	22.2	5.11	6.91e-28	0.345
Q8YJ71	RNA pyrophosphohydrolase	RNA pyrophosphohydrolase OS=Brucella melitensis biotype 1 (strain 16M / ATCC 23456 / NCTC 10094) OX=224914 GN=rppH PE=3 SV=1	12.53	16	3	3	7	178	19.8	5.11	3.11e-19	0.595
B2S5W3	RNA-binding protein Hfq	RNA-binding protein Hfq OS=Brucella abortus (strain S19) OX=430066 GN=hfq PE=3 SV=1	65.53	42	2	2	22	78	8.8	8.21	3.4e-10	0.583
A8IFY6	Shikimate dehydrogenase (NADP(+))	Shikimate dehydrogenase (NADP(+)) OS=Azorhizobium caulinodans (strain ATCC 43989 / DSM 5975 / JCM 20966 / LMG 6465 / NBRC 14845 / NCIMB 13405 / ORS 571) OX=438753 GN=aroE PE=3 SV=1	15.38	5	1	1	6	281	29.6	6.74	0.00671567	0.761
Q8FW10	sn-glycerol-3-phosphate-binding periplasmic protein UgpB	sn-glycerol-3-phosphate-binding periplasmic protein UgpB OS=Brucella suis biovar 1 (strain 1330) OX=204722 GN=ugpB PE=3 SV=1	39.89	5	2	2	11	433	47.1	5.52	9.4e-15	0.771
C0RFH1	Succinate--CoA ligase [ADP-forming] subunit beta	Succinate--CoA ligase [ADP-forming] subunit beta OS=Brucella melitensis biotype 2 (strain ATCC 23457) OX=546272 GN=sucC PE=3 SV=1	73.57	16	2	5	57	398	42.5	5.01	2.77e-17	0.7645
Q89X60	Succinate--CoA ligase [ADP-forming] subunit beta	Succinate--CoA ligase [ADP-forming] subunit beta OS=Bradyrhizobium diazoefficiens (strain JCM 10833 / BCRC 13528 / IAM 13628 / NBRC 14792 / USDA 110) OX=224911 GN=sucC PE=3 SV=1	14.02	5	1	2	14	398	41.9	5.96	4.03e-13	0.633
A6WXE8	Succinate--CoA ligase [ADP-forming] subunit beta	Succinate--CoA ligase [ADP-forming] subunit beta OS=Brucella anthropi (strain ATCC 49188 / DSM 6882 / CCUG 24695 / JCM 21032 / LMG 3331 / NBRC 15819 / NCTC 12168 / Alc 37) OX=439375 GN=sucC PE=3 SV=1	102.54	15	1	4	36	398	42.5	5.01	9.42e-05	0.691
P02906	Sulfate-binding protein	Sulfate-binding protein OS=Salmonella typhimurium (strain LT2 / SGSC1412 / ATCC 700720) OX=99287 GN=sbp PE=1 SV=3	6.92	5	1	1	8	329	36.5	7.61	9.84e-07	0.63
Q578I2	Sulfur carrier protein FdhD	Sulfur carrier protein FdhD OS=Brucella abortus biovar 1 (strain 9-941) OX=262698 GN=fdhD PE=3 SV=1	56.81	14	3	3	5	269	28.9	5.47	3.33e-12	0.66
P66827	Superoxide dismutase [Cu-Zn]	Superoxide dismutase [Cu-Zn] OS=Brucella suis biovar 1 (strain 1330) OX=204722 GN=sodC PE=3 SV=1	188.52	41	4	4	19	174	18.3	6.74	9.85e-06	0.804
P00275	Thioredoxin C-1	Thioredoxin C-1 OS=Corynebacterium nephridii OX=1722 PE=1 SV=1	29.42	15	1	1	8	105	11.3	4.67	6.25e-12	0.591
P41031	Thiosulfate-binding protein	Thiosulfate-binding protein OS=Salmonella typhimurium (strain LT2 / SGSC1412 / ATCC 700720) OX=99287 GN=cysP PE=3 SV=2	5.38	3	1	1	3	338	37.6	8.78	0.00748082	0.458
B0CGE4	Thymidylate kinase	Thymidylate kinase OS=Brucella suis (strain ATCC 23445 / NCTC 10510) OX=470137 GN=tmk PE=3 SV=1	9.19	10	2	2	2	214	23.1	5.49	0.0213921	0.781
Q989F0	Translation initiation factor IF-1	Translation initiation factor IF-1 OS=Mesorhizobium japonicum (strain LMG 29417 / CECT 9101 / MAFF 303099) OX=266835 GN=infA PE=3 SV=1	41.4	19	1	1	3	72	8.4	9.52	4.2e-09	0.362
A5VSP1	tRNA (guanine-N(1)-)-methyltransferase	tRNA (guanine-N(1)-)-methyltransferase OS=Brucella ovis (strain ATCC 25840 / 63/290 / NCTC 10512) OX=444178 GN=trmD PE=3 SV=1	24.98	10	2	2	7	241	26.5	5.55	1.87e-09	0.408
A5VSL6	tRNA N6-adenosine threonylcarbamoyltransferase	tRNA N6-adenosine threonylcarbamoyltransferase OS=Brucella ovis (strain ATCC 25840 / 63/290 / NCTC 10512) OX=444178 GN=tsaD PE=3 SV=1	24.51	11	3	3	4	359	37.9	5.59	0.0112787	0.814
Q8FXY6	Tryptophan synthase alpha chain	Tryptophan synthase alpha chain OS=Brucella suis biovar 1 (strain 1330) OX=204722 GN=trpA PE=3 SV=1	6.16	4	1	1	2	279	29.4	5.72	0.000727015	0.819
P0C531	Type IV secretion system protein virB10	Type IV secretion system protein virB10 OS=Brucella abortus biovar 1 (strain 9-941) OX=262698 GN=virB10 PE=3 SV=1	63.44	15	4	4	6	388	41.2	7.05	1.11e-13	0.275
Q8FXK7	Type IV secretion system protein VirB11	Type IV secretion system protein VirB11 OS=Brucella suis biovar 1 (strain 1330) OX=204722 GN=virB11 PE=1 SV=1	89.57	12	4	4	24	361	40.7	6.54	6.18e-27	0.1975
Q9RPY2	Type IV secretion system protein virB3	Type IV secretion system protein virB3 OS=Brucella melitensis biotype 1 (strain 16M / ATCC 23456 / NCTC 10094) OX=224914 GN=virB3 PE=3 SV=1	10.18	9	1	1	2	116	13.1	11.4	1.73e-12	0.185
Q9RPY1	Type IV secretion system protein virB4	Type IV secretion system protein virB4 OS=Brucella suis biovar 1 (strain 1330) OX=204722 GN=virB4 PE=2 SV=2	142.92	11	9	9	47	831	94.5	6.67	2.66e-39	0.137
Q2YJ78	Type IV secretion system protein virB8	Type IV secretion system protein virB8 OS=Brucella abortus (strain 2308) OX=359391 GN=virB8 PE=3 SV=1	49.17	17	4	4	30	239	26.4	8.66	3.05e-41	0.1625
Q9RPX6	Type IV secretion system protein virB9	Type IV secretion system protein virB9 OS=Brucella suis biovar 1 (strain 1330) OX=204722 GN=virB9 PE=2 SV=1	104.46	22	4	4	24	289	31.9	9.55	1.96e-06	0.445
Q8YDY8	Type IV secretion system putative outer membrane lipoprotein BMEII0036	Type IV secretion system putative outer membrane lipoprotein BMEII0036 OS=Brucella melitensis biotype 1 (strain 16M / ATCC 23456 / NCTC 10094) OX=224914 GN=BMEII0036 PE=3 SV=1	41.39	19	3	3	14	172	19	10.26	5.98e-14	0.145
A9M5G6	UDP-3-O-acylglucosamine N-acyltransferase	UDP-3-O-acylglucosamine N-acyltransferase OS=Brucella canis (strain ATCC 23365 / NCTC 10854) OX=483179 GN=lpxD PE=3 SV=1	78.69	20	4	4	19	351	36.3	6.43	0.00105695	0.828
Q8FZP4	UDP-N-acetylenolpyruvoylglucosamine reductase	UDP-N-acetylenolpyruvoylglucosamine reductase OS=Brucella suis biovar 1 (strain 1330) OX=204722 GN=murB PE=3 SV=1	34.67	7	2	2	5	322	34.9	6.3	0.000338873	0.8075
A5VUS8	UPF0173 metal-dependent hydrolase BOV_A0561	UPF0173 metal-dependent hydrolase BOV_A0561 OS=Brucella ovis (strain ATCC 25840 / 63/290 / NCTC 10512) OX=444178 GN=BOV_A0561 PE=3 SV=1	98.63	12	1	2	38	237	25.1	6.02	2.47e-15	0.521
A9M966	UPF0178 protein BCAN_A2024	UPF0178 protein BCAN_A2024 OS=Brucella canis (strain ATCC 23365 / NCTC 10854) OX=483179 GN=BCAN_A2024 PE=3 SV=1	4.98	8	1	1	1	161	17.1	6.54	0.000857318	0.749
A9MB47	UPF0283 membrane protein BCAN_A1047	UPF0283 membrane protein BCAN_A1047 OS=Brucella canis (strain ATCC 23365 / NCTC 10854) OX=483179 GN=BCAN_A1047 PE=3 SV=1	7.76	3	1	1	2	357	38.9	9.42	2.34e-05	0.592
Q2YJ11	UPF0309 protein BAB2_0325	UPF0309 protein BAB2_0325 OS=Brucella abortus (strain 2308) OX=359391 GN=BAB2_0325 PE=3 SV=1	3.9	4	1	1	3	242	25.6	6.06	2.44e-09	0.722
A9M7P7	UPF0335 protein BCAN_A1790	UPF0335 protein BCAN_A1790 OS=Brucella canis (strain ATCC 23365 / NCTC 10854) OX=483179 GN=BCAN_A1790 PE=3 SV=1	44.54	21	1	1	21	86	10	4.88	7.12e-10	0.74
Q2YL59	UPF0434 protein BAB2_0345	UPF0434 protein BAB2_0345 OS=Brucella abortus (strain 2308) OX=359391 GN=BAB2_0345 PE=3 SV=1	31.01	33	2	2	18	64	7.1	5.06	6.38e-14	0.593
Q8G2P7	Urease accessory protein UreE 1	Urease accessory protein UreE 1 OS=Brucella suis biovar 1 (strain 1330) OX=204722 GN=ureE1 PE=1 SV=1	85.82	27	3	3	10	162	18.5	6.43	0.00344293	0.817
A9M617	Urease accessory protein UreG 2	Urease accessory protein UreG 2 OS=Brucella canis (strain ATCC 23365 / NCTC 10854) OX=483179 GN=ureG2 PE=3 SV=1	9.3	6	1	1	1	212	23	5.11	5.35e-06	0.524
Q2YPD7	Urease subunit gamma 1	Urease subunit gamma 1 OS=Brucella abortus (strain 2308) OX=359391 GN=ureA1 PE=1 SV=1	30.69	27	2	2	5	100	11.1	6.3	0.0191786	0.8255
C0RM77	Urocanate hydratase	Urocanate hydratase OS=Brucella melitensis biotype 2 (strain ATCC 23457) OX=546272 GN=hutU PE=3 SV=1	70.24	11	6	6	35	557	61.2	6.58	3.32e-59	0.603
A9M9H3	Xylose isomerase	Xylose isomerase OS=Brucella canis (strain ATCC 23365 / NCTC 10854) OX=483179 GN=xylA PE=3 SV=1	102.93	14	5	5	15	435	49	5.55	4.99e-12	0.7785
